# Supplementary material for: Knockout of the CMP–Sialic Acid Transporter SLC35A1 in Human Cell Lines Increases Transduction Efficiency of Adeno-Associated Virus 9: Implications for Gene Therapy Potency Assays
Source: Cells. 2021 May 19;10(5):1259. doi: 10.3390/cells10051259 (PMC8160606; doi:10.3390/cells10051259)
Supplement: Supplementary file 1 [file cells-10-01259-s001.zip]

Archive with 1 entries (1 files):
- cells-1213010-supplementary.pdf
